# Supplementary material for: Analysis of CFTR Mutation Spectrum in Ethnic Russian Cystic Fibrosis Patients
Source: Genes (Basel). 2020 May 15;11(5):554. doi: 10.3390/genes11050554 (PMC7288340; doi:10.3390/genes11050554)
Supplement: Supplementary file 1 [file genes-11-00554-s001.zip]

Archive with 2 entries (2 files):
- genes-774075-supplmentary-tableS3-14.05.2020 (1).docx
- genes-774075-supplementary-14.05.2020.docx
